# Supplementary material for: Ultra-Processed Food Consumption Patterns and Their Association with Blood Pressure Among Young Adults: A Cross-Sectional Study
Source: Nutrients. 2026 May 20;18(10):1617. doi: 10.3390/nu18101617 (PMC13209713; doi:10.3390/nu18101617)
Supplement: Supplementary file 1 [file nutrients-18-01617-s001.zip]

Archive with 1 entries (1 files):
- nutrients-4246626-supplementary.pdf
